# Supplementary material for: Combined genomic, transcriptomic, and metabolomic analyses provide insights into the fruit development of bottle gourd (Lagenaria siceraria)
Source: Hortic Res. 2024 Nov 27;12(3):uhae335. doi: 10.1093/hr/uhae335 (PMC11883228; doi:10.1093/hr/uhae335)
Supplement: Web_Material_uhae335 [file web_material_uhae335.zip › Supplemental Tables.xlsx]

## Sheet: Table S1
Table S1 Data summary of different sequencing techniques of Pugua
Data_Type	Reads_num	Average depth	Reads_base	Reads_LenN50	Reads_LenMean	Reads_LenMax	GC(%)	N(%)	Q20(%)	CycleQ20(%)	Q30(%)
CCS	1870852	82 X	30986305129	16826	16563	58249	-	-	-	-	-
ONT	163629	46 X	16030101966	100663	97966	1399555	-	-	-	-	-
Illumina	72997063	54 X	21715045558	-	-	-	32.46	0.01	97.67	100	93.57
Hi-C	132384301	-	39596282355	-	-	-	35.01	0.01	98.39	-	95.74

## Sheet: Table S2
Table S1 Data comparison rate statistics
Type	Total_reads	Mapped_reads	Mapped(%)	Properly_mapped_reads	Properly_mapped(%)	Coverage(%)
Illumina	145994126	144905051	99.25	116849748	80.04	99.97
CCS	1870852	1868407	99.87	-	-	99.99
ONT	163629	157026	95.96	-	-	99.99
Hi-C	132,384,301a	250227400	94.51	121,164,987b	91.53c	-
a: total read pairs; b: unique mapped reads pairs; c: unique mapped read pairs

## Sheet: Table S3
Table S3 Genomic BUSCO assessment results
Type	Number	Rate(%)
Complete BUSCOs	1573	0.9746
Complete and single-copy BUSCOs	1552	0.9616
Complete and duplicated BUSCOs	21	1.3
Fragmented BUSCOs	11	0.0068
Missing BUSCOs	30	0.0186
Total Lineage BUSCOs	1614	100

## Sheet: Table S4
Table S4 TE and tandem repeats sequence statistics
Type	Number	Length	Rate(%)
ClassI:Retroelement	185260	74054864	24.79
ClassI/DIRS	1	65	0
ClassI/LINE	37077	7727256	2.59
ClassI/LTR/Caulimovirus	571	664113	0.22
ClassI/LTR/Copia	31296	22137484	7.41
ClassI/LTR/ERV	1142	73558	0.02
ClassI/LTR/Gypsy	19030	16057199	5.38
ClassI/LTR/Ngaro	155	10160	0
ClassI/LTR/Pao	45	3422	0
ClassI/LTR/Unknown	91160	26822982	8.98
ClassI/SINE	4783	558625	0.19
ClassII:DNA transposon	212571	40847793	13.68
ClassII/CACTA	2095	144861	0.05
ClassII/Crypton	66	3172	0
ClassII/Dada	338	18713	0.01
ClassII/Ginger	85	5085	0
ClassII/Helitron	39443	5043660	1.69
ClassII/IS3EU	79	3855	0
ClassII/Kolobok	408	26444	0.01
ClassII/Maverick	16	987	0
ClassII/Merlin	252	13642	0
ClassII/Mutator	2278	1439675	0.48
ClassII/P	149	8631	0
ClassII/PIF-Harbinger	754	44417	0.01
ClassII/PiggyBac	98	4604	0
ClassII/Tc1-Mariner	255	15546	0.01
ClassII/Unknown	163829	33817266	11.32
ClassII/Zisupton	17	913	0
ClassII/hAT	2409	256322	0.09
Unknown	16	1075	0
Total	397847	114903732	38.47
microsatellite(1-9 bp units)	248967	4276797	1.43
minisatellite(10-99 bp units)	72801	5285447	1.77
satellite(>=100 bp units)	4874	3468022	1.16
Total	326642	13030266	4.36

## Sheet: Table S5
Table S5 Statistical results of gene prediction
Species	GeneNum	Genelen	AveGenlen	ExonLen	AveExonLen	ExonNum	AveExonNum	CDSLen	AveCDSlen	CDSNum	AveCDSNum	IntronLen	AveIntronLen	IntronNum	AveIntronnum
L. siceraria (Pugua)	24439	102634943	4199.64	38884902	1591.1	127598	5.22	28512300	1166.67	123234	5.04	63750041	2608.54	103159	4.22
C. sativus	24035	98502165	4098.28	41632231	1732.15	126602	5.27	27340772	1137.54	120594	5.02	56869934	2366.13	102567	4.27
L. sicerariaLs	22470	108811302	4842.51	35156116	1564.58	134470	5.98	28108365	1250.93	129568	5.77	73655186	3277.93	112000	4.98
L. sicerariaHZ	23510	83839905	3566.14	27003021	1148.58	113749	4.84	27003021	1148.58	113749	4.84	56836884	2417.56	90239	3.84
B. hispida	27456	108911831	3966.78	40141578	1462.03	131774	4.8	27702862	1008.99	124998	4.55	68770253	2504.74	104318	3.8

## Sheet: Table S6
Table S6 Gene function annotation statistics
Anno_Database	Annotated_Number	Annotated_Ratio
GO_Annotation	17862	73.09
KEGG_Annotation	15429	63.13
KOG_Annotation	11200	45.83
Pfam_Annotation	18315	74.94
Swissprot_Annotation	16208	66.32
TrEMBL_Annotation	21748	88.99
eggNOG_Annotation	17929	73.36
nr_Annotation	21534	88.11
All_Annotated	21874	89.5

## Sheet: Table S7
Table S7 Telomere location of Pugua genome
Chr	Chr Length(bp)	Upstream_Start(bp)	Upstream_End(bp)	Upstream_Length(bp)	Downstream_Start(bp)	Downstream_End(bp)	Downstream_Length(bp)
LG01	31509165	1	5564	5564	-	-	-
LG02	34978540	16	1200	1185	34976547	34978540	1994
LG03	31793112	1	4208	4208	31780153	31793112	12960
LG04	29855611	1	3495	3495	29849879	29855611	5733
LG05	28545436	19	6231	6213	28540992	28545436	4445
LG06	26635883	1	6284	6284	26627880	26635883	8004
LG07	21300000	1	2379	2379	-	-	-
LG08	23489040	-	-	-	23485838	23489040	3203
LG09	26584986	1	2337	2337	26583828	26584986	1159
LG10	20066395	-	-	-	20062980	20066395	3416
LG11	23913041	73	6775	6703	23910814	23913041	2228

## Sheet: Table S8 
Table S8 centromere locations of Pugua genome
Chr	Chr_Length(bp)	Centromics_Start(bp)	Centromics_End(bp)
LG01	31509165	29768323	31004568
LG02	34978540	32098620	32987978
LG03	31793112	23578750	24261642
LG04	29855611	4697811	5567811
LG05	28545436	5048449	6281787
LG06	26635883	24393613	24877641
LG07	21300000	23016	5452897
LG08	23489040	19724536	23448508
LG09	26584986	23249280	24445298
LG10	20066395	1235471	3922351
LG11	23913041	21095363	22697874

## Sheet: Table S9
Table S9 Gene family clustering statistical information table
Item	Athal	Atric	Cmelo	Cmosc	Cpepo	Csati	Csubs	Lsice	Mchar	Vvini
Number of genes	27316	16599	27101	31847	24735	21192	20815	24439	18181	29440
Number of genes in orthogroups	17906	14089	21421	25786	22683	17464	18158	21403	17569	21427
Number of unassigned genes	9410	2510	5680	6061	2052	3728	2657	3036	612	8013
Percentage of genes in orthogroups	65.6	84.9	79	81	91.7	82.4	87.2	87.6	96.6	72.8
Percentage of unassigned genes	34.4	15.1	21	19	8.3	17.6	12.8	12.4	3.4	27.2
Number of orthogroups containing species	12243	11603	16217	16524	15020	14805	15357	16971	14510	15289
Percentage of orthogroups containing species	45.7	43.3	60.6	61.7	56.1	55.3	57.4	63.4	54.2	57.1
Number of species-specific orthogroups	2508	405	581	131	102	93	172	221	76	981
Number of genes in species-specific orthogroups	6777	1331	2417	320	240	285	614	756	385	3316
Percentage of genes in species-specific orthogroups	24.8	8	8.9	1	1	1.3	2.9	3.1	2.1	11.3

## Sheet: Table S10
Table S10 Expansion and contraction gene family results
Orthogroup	Athal	Atric	Cmelo	Cmosc	Cpepo	Csati	Csubs	Lsice	Mchar	Vvini	Total	AnnoGeneNum(PANTHER_ID)	PANTHER_Description
OG0000003[Lsice+]	1	1	7	14	6	10	6	14	7	1	67	67[PTHR45267]	FAMILY NOT NAMED
OG0000004[Lsice+]	0	0	7	16	0	13	2	13	8	6	65	65[PTHR31375:SF248]	POLYGALACTURONASE
OG0000006[Lsice+]	0	4	7	10	0	9	8	13	8	0	59	59[PTHR24298:SF836]	CYTOCHROME P450, FAMILY 81, SUBFAMILY D, POLYPEPTIDE 2-RELATED
OG0000007[Lsice+]	1	0	9	12	0	6	0	10	8	11	57	57[PTHR10362:SF57]	PHENYLALANINE AMMONIA-LYASE 1-LIKE
OG0000008[Lsice+]	1	2	8	11	0	2	8	13	8	3	56	56[PTHR11771:SF126]	LINOLEATE 9S-LIPOXYGENASE 1
OG0000009[Lsice+]	0	0	1	0	0	0	0	3	52	0	56	56[PTHR31973:SF106]	OS09G0268600 PROTEIN
OG0000012[Lsice+]	0	0	7	17	0	6	4	14	5	2	55	55[PTHR47947:SF26]	CYTOCHROME P450
OG0000014[Lsice+]	2	0	9	9	4	5	2	12	8	3	54	54[PTHR31170:SF13]	BNAC04G53230D PROTEIN
OG0000015[Lsice+]	0	0	11	20	0	1	1	10	11	0	54	54[PTHR31929:SF121]	AUXIN-RESPONSIVE PROTEIN SAUR21-LIKE
OG0000018[Lsice+]	0	1	9	3	3	0	1	31	2	0	50	50[PTHR23421:SF88]	BETA-GALACTOSIDASE 14
OG0000020[Lsice+]	0	0	7	10	5	8	2	9	4	4	49	49[PTHR31238:SF225]	GERMIN-LIKE PROTEIN
OG0000024[Lsice+]	0	0	6	5	2	1	1	19	13	0	47	47[PTHR31232:SF60]	SUBFAMILY NOT NAMED
OG0000025[Lsice+]	0	0	2	7	1	3	2	9	6	17	47	47[PTHR11746:SF250]	O-METHYLTRANSFERASE
OG0000027[Lsice+]	0	1	3	14	6	6	3	9	3	1	46	46[PTHR10795:SF662]	SUBTILISIN-LIKE PROTEASE SBT5.4
OG0000029[Lsice+]	1	0	8	8	0	0	0	9	7	12	45	45[PTHR31929:SF80]	SUBFAMILY NOT NAMED
OG0000030[Lsice+]	0	0	10	6	1	2	2	12	9	3	45	45[PTHR47943:SF2]	CYTOCHROME P450 FAMILY 71 PROTEIN
OG0000036[Lsice+]	0	0	7	12	3	1	2	13	5	0	43	43[PTHR10353:SF272]	SUBFAMILY NOT NAMED
OG0000038[Lsice+]	0	0	3	11	8	3	2	11	5	0	43	43[PTHR31988:SF19]	BNACNNG62850D PROTEIN
OG0000041[Lsice+]	0	0	3	1	0	5	9	15	7	2	42	42[PTHR48011:SF51]	PROTEIN KINASE SUPERFAMILY PROTEIN
OG0000044[Lsice+]	0	0	7	4	5	7	5	9	3	1	41	41[PTHR31541:SF25]	DOMAIN PROTEIN, PUTATIVE (DUF313)-RELATED
OG0000046[Lsice+]	2	3	1	2	1	6	0	9	5	11	40	40[PTHR27002:SF420]	CYSTEINE-RICH RECEPTOR-LIKE PROTEIN KINASE 10 ISOFORM X1
OG0000048[Lsice+]	0	0	5	5	3	3	3	7	6	8	40	40[PTHR31009:SF98]	SAM DEPENDENT CARBOXYL METHYLTRANSFERASE-RELATED
OG0000049[Lsice+]	0	1	4	8	2	4	2	10	6	2	39	39[PTHR11746:SF191]	3'-HYDROXY-N-METHYL-(S)-COCLAURINE 4'-O-METHYLTRANSFERASE 2-LIKE
OG0000052[Lsice+]	0	0	7	6	1	3	3	13	3	3	39	39[PTHR27005:SF341]	WALL-ASSOCIATED RECEPTOR KINASE 2-LIKE ISOFORM X2
OG0000053[Lsice+]	0	0	2	4	4	4	3	5	2	15	39	39[PTHR11764:SF58]	LUPEOL SYNTHASE 1
OG0000056[Lsice+]	0	2	7	5	1	0	4	8	6	5	38	38[PTHR11771:SF156]	LIPOXYGENASE
OG0000058[Lsice+]	0	0	2	6	0	7	1	9	7	6	38	38[PTHR10209:SF653]	CME8 PROTEIN
OG0000059[Lsice+]	0	0	10	5	2	0	3	8	9	1	38	38[PTHR45631:SF105]	PUTATIVE-RELATED
OG0000060[Lsice+]	0	0	6	1	0	6	4	13	8	0	38	38[PTHR31225:SF111]	TERPENE SYNTHASE 2-RELATED
OG0000075[Lsice+]	0	0	10	3	1	5	4	8	4	0	35	35[PTHR45968:SF23]	(R)-MANDELONITRILE LYASE 4-RELATED
OG0000091[Lsice+]	0	3	7	3	2	4	1	10	3	0	33	33[PTHR11802:SF29]	SERINE CARBOXYPEPTIDASE-LIKE 1-RELATED
OG0000092[Lsice+]	0	3	3	3	0	4	2	6	4	8	33	33[PTHR13301:SF53]	CELLULOSE SYNTHASE-LIKE PROTEIN B1-RELATED
OG0000096[Lsice+]	0	1	7	6	6	0	1	7	4	1	33	33[PTHR23500:SF549]	POLYOL TRANSPORTER 5-LIKE
OG0000097[Lsice+]	0	0	7	3	0	7	2	8	6	0	33	33[PTHR11351:SF94]	BNAC05G37460D PROTEIN
OG0000098[Lsice+]	0	0	9	4	1	0	1	13	5	0	33	33[PTHR31232:SF93]	BINDING PROTEIN, PUTATIVE-RELATED
OG0000099[Lsice+]	0	0	0	6	3	0	2	10	12	0	33	33[PTHR11177:SF351]	CHITINASE-LIKE PROTEIN-RELATED
OG0000105[Lsice+]	0	0	3	2	1	6	1	5	1	13	32	32[PTHR48063:SF13]	RECEPTOR-LIKE PROTEIN 12 ISOFORM X1
OG0000107[Lsice+]	0	0	2	6	0	8	4	7	2	3	32	32[PTHR31263:SF60]	RICIN B, LECTIN DOMAIN, GLYCOSIDE HYDROLASE-RELATED
OG0000113[Lsice+]	1	0	3	5	5	0	3	8	4	2	31	31[PTHR24177:SF143]	ANKYRIN REPEAT PROTEIN
OG0000117[Lsice+]	1	0	10	0	0	0	2	13	1	4	31	31[PTHR31232:SF76]	S-PROTEIN HOMOLOG 2
OG0000118[Lsice+]	0	1	4	1	0	5	1	8	4	7	31	31[PTHR27009:SF223]	SUBFAMILY NOT NAMED
OG0000134[Lsice+]	0	2	5	5	0	1	5	8	2	2	30	30[PTHR32448:SF113]	BERBERINE BRIDGE ENZYME-LIKE 18
OG0000137[Lsice+]	0	0	5	2	0	5	2	10	3	3	30	30[PTHR23155:SF1055]	OS05G0414200 PROTEIN
OG0000139[Lsice+]	0	0	0	8	4	0	3	5	9	1	30	30[PTHR47364:SF2]	CYSTEINE PROTEINASE INHIBITOR 5
OG0000140[Lsice+]	0	0	0	0	0	0	1	29	0	0	30	NO
OG0000141[Lsice+]	1	1	4	3	2	3	2	7	4	2	29	29[PTHR23504:SF95]	MAJOR FACILITATOR SUPERFAMILY PROTEIN
OG0000148[Lsice+]	0	0	2	6	3	5	2	7	4	0	29	29[PTHR22835:SF581]	ACETYLAJMALAN ESTERASE-LIKE
OG0000149[Lsice-]	0	0	6	2	1	8	4	2	6	0	29	29[PTHR32176:SF49]	PATATIN
OG0000151[Lsice+]	0	0	4	10	2	2	3	6	1	1	29	29[PTHR45642:SF30]	GDSL-LIKE LIPASE/ACYLHYDROLASE
OG0000159[Lsice+]	1	0	2	5	2	1	3	9	4	1	28	28[PTHR31723:SF9]	SUBFAMILY NOT NAMED
OG0000167[Lsice+]	0	0	7	2	6	1	0	12	0	0	28	28[PTHR34270:SF5]	PROTEIN RALF-LIKE 10-RELATED
OG0000178[Lsice+]	0	2	3	1	2	2	1	4	2	10	27	27[PTHR23070:SF166]	ATP BINDING PROTEIN
OG0000180[Lsice+]	0	1	2	6	1	4	3	5	1	4	27	27[PTHR11206:SF272]	PROTEIN DETOXIFICATION 40
OG0000197[Lsice+]	3	2	3	3	2	1	1	5	3	3	26	26[PTHR44328:SF11]	GLUTATHIONE S-TRANSFERASE L2, CHLOROPLASTIC
OG0000222[Lsice+]	1	0	3	4	1	4	0	5	6	1	25	25[PTHR46086:SF4]	ALPHA/BETA-HYDROLASES SUPERFAMILY PROTEIN
OG0000230[Lsice+]	0	2	5	5	0	0	3	5	3	2	25	25[PTHR48000:SF36]	OS09G0431300 PROTEIN
OG0000232[Lsice+]	0	1	6	3	0	4	2	6	2	1	25	25[PTHR13301:SF41]	CELLULOSE SYNTHASE-LIKE PROTEIN G3
OG0000233[Lsice+]	0	1	4	2	1	5	0	8	4	0	25	25[PTHR48049:SF48]	UDP-GLYCOSYLTRANSFERASE 71B2
OG0000234[Lsice+]	0	0	4	4	6	3	2	6	0	0	25	25[PTHR35632:SF1]	MAJOR POLLEN ALLERGEN OLE E 6-LIKE
OG0000236[Lsice+]	0	0	3	5	3	3	2	6	3	0	25	25[PTHR27002:SF842]	SUBFAMILY NOT NAMED
OG0000237[Lsice+]	0	0	3	4	1	5	2	5	2	3	25	25[PTHR27003:SF336]	RECEPTOR-LIKE PROTEIN KINASE FERONIA
OG0000238[Lsice+]	0	0	2	5	0	4	2	7	5	0	25	25[PTHR47956:SF10]	CYTOCHROME P450 FAMILY 71 PROTEIN
OG0000259[Lsice+]	1	0	8	1	0	0	3	7	4	0	24	24[PTHR24177:SF303]	PROTEIN ACCELERATED CELL DEATH 6-LIKE
OG0000264[Lsice+]	0	2	5	4	0	5	1	5	2	0	24	24[PTHR48049:SF81]	UDP-GLUCOSYL TRANSFERASE 73B2-RELATED
OG0000276[Lsice+]	0	0	1	1	0	4	3	15	0	0	24	NO
OG0000278[Lsice+]	0	0	3	9	3	1	0	4	2	2	24	24[PTHR11010:SF96]	PROLYLCARBOXYPEPTIDASE-LIKE PROTEIN-RELATED
OG0000280[Lsice+]	0	0	1	3	4	4	1	5	4	2	24	24[PTHR33214:SF44]	LIPID TRANSFER PROTEIN FAMILY PROTEIN-RELATED
OG0000322[Lsice+]	0	0	4	3	0	3	0	6	3	4	23	23[PTHR10201:SF269]	METALLOENDOPROTEINASE 3-MMP-LIKE
OG0000323[Lsice+]	0	0	3	4	1	0	3	6	2	4	23	23[PTHR47976:SF47]	G-TYPE LECTIN S-RECEPTOR-LIKE SERINE/THREONINE-PROTEIN KINASE RLK1
OG0000325[Lsice+]	0	0	2	2	1	11	1	4	2	0	23	23[PTHR31375:SF158]	POLYGALACTURONASE
OG0000340[Lsice+]	1	1	3	1	0	4	0	4	1	7	22	22[PTHR22893:SF102]	12-OXOPHYTODIENOATE REDUCTASE 11-RELATED
OG0000377[Lsice+]	0	0	2	5	1	2	1	4	4	3	22	22[PTHR27006:SF388]	CYSTEINE-RICH RLK (RECEPTOR-LIKE KINASE) PROTEIN
OG0000378[Lsice+]	0	0	1	3	2	0	3	7	6	0	22	22[PTHR31707:SF205]	PECTINESTERASE/PECTINESTERASE INHIBITOR 22-RELATED
OG0000444[Lsice+]	0	0	5	0	0	0	4	11	1	0	21	21[PTHR34427:SF5]	DUF4283 DOMAIN PROTEIN
OG0000448[Lsice-]	0	0	0	12	0	0	4	0	5	0	21	21[PTHR24559:SF383]	DNA/RNA POLYMERASES SUPERFAMILY PROTEIN
OG0000459[Lsice+]	1	0	0	2	3	2	1	5	4	2	20	20[PTHR11945:SF176]	AGAMOUS-LIKE MADS-BOX PROTEIN AGL82
OG0000461[Lsice+]	3	0	1	0	1	3	1	11	0	0	20	20[PTHR34453:SF3]	DEFENSIN-LIKE (DEFL) FAMILY PROTEIN-RELATED
OG0000475[Lsice+]	1	2	3	0	1	1	1	3	1	7	20	20[PTHR33107:SF5]	KUNITZ TRYPSIN INHIBITOR 2
OG0000558[Lsice+]	0	1	2	2	1	2	1	8	3	0	20	20[PTHR27000:SF733]	RECEPTOR-LIKE SERINE/THREONINE-PROTEIN KINASE, PUTATIVE-RELATED
OG0000574[Lsice+]	0	0	2	6	0	2	3	5	2	0	20	20[PTHR11926:SF1363]	GLYCOSYLTRANSFERASE
OG0000576[Lsice+]	0	0	3	4	0	0	1	5	7	0	20	20[PTHR32448:SF142]	CANNABIDIOLIC ACID SYNTHASE-LIKE
OG0000579[Lsice+]	0	0	4	1	2	3	2	5	3	0	20	20[PTHR32410:SF178]	CYSTEINE/HISTIDINE-RICH C1 DOMAIN FAMILY PROTEIN
OG0000580[Lsice+]	0	0	3	3	1	2	3	5	2	1	20	20[PTHR36312:SF1]	THIONIN-LIKE PROTEIN 1
OG0000582[Lsice+]	0	0	5	5	1	1	0	5	1	2	20	20[PTHR31375:SF246]	PECTIN LYASE-LIKE SUPERFAMILY PROTEIN
OG0000586[Lsice+]	0	0	1	1	1	0	4	11	2	0	20	20[PTHR36482:SF5]	OSJNBA0024J22.15 PROTEIN
OG0000609[Lsice+]	3	0	1	3	2	2	1	4	3	0	19	19[PTHR33184:SF44]	BETA-1,3-N-ACETYLGLUCOSAMINYLTRANSFERASE FAMILY PROTEIN
OG0000704[Lsice+]	0	3	2	2	0	4	2	4	2	0	19	19[PTHR48049:SF12]	GLYCOSYLTRANSFERASE
OG0000736[Lsice+]	0	0	5	1	0	5	1	6	1	0	19	19[PTHR11017:SF422]	RESISTANCE PROTEIN (TIR-NBS-LRR CLASS), PUTATIVE-RELATED
OG0000738[Lsice+]	0	0	2	0	0	2	4	11	0	0	19	19[PTHR33599:SF13]	FORMIN-LIKE PROTEIN 20
OG0000747[Lsice+]	0	0	1	0	0	1	3	14	0	0	19	NO
OG0000938[Lsice+]	0	0	3	1	1	3	0	4	3	3	18	18[PTHR33191:SF61]	KIWELLIN-LIKE
OG0000940[Lsice+]	0	0	1	2	0	4	0	5	2	4	18	18[PTHR27002:SF848]	PROTEIN, PUTATIVE ISOFORM 1-RELATED
OG0000942[Lsice+]	0	0	2	1	4	0	0	11	0	0	18	18[PTHR33214:SF55]	NODULE CYSTEINE-RICH (NCR) SECRETED PEPTIDE
OG0001033[Lsice+]	1	0	5	0	0	4	1	5	1	0	17	17[PTHR11260:SF665]	GLUTATHIONE S-TRANSFERASE PARC-RELATED
OG0001111[Lsice+]	0	1	1	2	2	0	2	6	3	0	17	17[PTHR43277:SF4]	ARGININE DECARBOXYLASE
OG0001122[Lsice+]	0	1	2	2	0	2	1	7	2	0	17	17[PTHR24128:SF61]	ANKYRIN REPEAT-CONTAINING PROTEIN ITN1-LIKE
OG0001149[Lsice+]	0	0	3	4	2	1	2	4	1	0	17	17[PTHR11764:SF69]	TERPENE CYCLASE/MUTASE FAMILY MEMBER
OG0001157[Lsice+]	0	0	9	2	0	0	2	4	0	0	17	17[PTHR33830:SF21]	DEFENSIN-LIKE PROTEIN 140-RELATED
OG0001163[Lsice+]	0	0	2	3	0	3	2	5	2	0	17	17[PTHR31375:SF219]	PUTATIVE-RELATED
OG0001170[Lsice+]	0	0	4	2	3	1	1	5	0	1	17	17[PTHR37245:SF4]	PAMP-INDUCED SECRETED PEPTIDE 1
OG0001176[Lsice+]	0	0	2	2	1	3	1	5	3	0	17	17[PTHR43452:SF25]	PYRUVATE DECARBOXYLASE 1
OG0001269[Lsice+]	1	0	1	1	2	2	0	4	5	0	16	16[PTHR34191:SF15]	BNAA01G32930D PROTEIN
OG0001314[Lsice+]	0	1	0	4	0	0	2	5	4	0	16	16[PTHR45895]	FAMILY NOT NAMED
OG0001332[Lsice+]	0	3	0	1	0	0	0	3	9	0	16	16[PTHR34222:SF6]	OS02G0671800 PROTEIN
OG0001416[Lsice+]	0	0	3	0	1	0	2	10	0	0	16	16[PTHR31181:SF67]	ECA1 GAMETOGENESIS FAMILY PROTEIN-RELATED
OG0001430[Lsice+]	0	0	3	2	0	3	1	4	3	0	16	16[PTHR11709:SF246]	L-ASCORBATE OXIDASE-LIKE PROTEIN
OG0001450[Lsice+]	0	0	0	0	0	0	0	15	1	0	16	16[PTHR31286:SF84]	SUBFAMILY NOT NAMED
OG0001548[Lsice+]	1	1	1	2	4	0	0	2	1	3	15	15[PTHR31374:SF242]	AUXIN-INDUCED PROTEIN 15A-LIKE
OG0001589[Lsice+]	0	6	3	2	0	1	0	2	1	0	15	15[PTHR24282:SF187]	CYTOCHROME
OG0001591[Lsice+]	0	2	1	4	0	0	0	3	1	4	15	15[PTHR48049:SF57]	UDP-GLYCOSYLTRANSFERASE 91A1-LIKE
OG0001651[Lsice+]	0	0	1	1	1	2	0	7	1	2	15	15[PTHR31225:SF134]	(-)-GERMACRENE D SYNTHASE-LIKE
OG0001667[Lsice+]	0	0	1	2	2	2	0	4	3	1	15	15[PTHR31901:SF63]	INDOLE-3-ACETIC ACID-AMIDO SYNTHETASE
OG0001694[Lsice+]	0	0	0	2	0	0	1	4	8	0	15	15[PTHR27005:SF181]	LYSM TYPE RECEPTOR KINASE
OG0001905[Lsice+]	0	1	4	1	1	0	2	4	1	0	14	14[PTHR10903:SF135]	AIG1-LIKE PROTEIN, 48352-49494-RELATED
OG0001919[Lsice+]	0	1	1	3	0	3	1	3	1	1	14	14[PTHR46008:SF20]	LEAF RUST 10 DISEASE-RESISTANCE LOCUS RECEPTOR-LIKE PROTEIN KINASE-LIKE 1.2
OG0001957[Lsice+]	0	0	3	0	0	3	3	5	0	0	14	14[PTHR47116:SF5]	PHLOEM FILAMENT PROTEIN
OG0001962[Lsice+]	0	0	1	2	0	1	2	5	3	0	14	14[PTHR31375:SF232]	SUBFAMILY NOT NAMED
OG0001990[Lsice+]	0	0	1	2	2	1	1	6	1	0	14	14[PTHR33098:SF64]	OS08G0448100 PROTEIN
OG0002002[Lsice+]	0	0	0	0	0	0	0	11	3	0	14	14[PTHR33240:SF7]	GAG-PRO-LIKE PROTEIN
OG0002015[Lsice+]	2	1	1	4	0	0	1	2	1	1	13	13[PTHR47998:SF5]	MYB TRANSCRIPTION FACTOR-RELATED
OG0002241[Lsice+]	2	0	3	2	0	1	1	2	1	1	13	13[PTHR45651:SF35]	CYCLIC NUCLEOTIDE-GATED ION CHANNEL 10-RELATED
OG0002296[Lsice+]	1	0	2	1	5	1	0	2	0	1	13	13[PTHR34657:SF4]	EMBRYO SAC DEVELOPMENT ARREST 6
OG0002454[Lsice+]	0	0	2	0	0	3	2	5	1	0	13	13[PTHR31263:SF60]	RICIN B, LECTIN DOMAIN, GLYCOSIDE HYDROLASE-RELATED
OG0002464[Lsice+]	0	0	4	0	0	2	0	7	0	0	13	NO
OG0002471[Lsice+]	0	0	3	2	1	0	1	3	0	3	13	13[PTHR36615:SF7]	PROTEIN, PUTATIVE-RELATED
OG0002478[Lsice+]	0	0	4	1	1	2	1	4	0	0	13	NO
OG0002492[Lsice+]	0	0	1	0	0	0	1	11	0	0	13	13[PTHR33033:SF67]	SUBFAMILY NOT NAMED
OG0002497[Lsice+]	0	0	1	1	0	2	1	4	4	0	13	13[PTHR34222:SF6]	OS02G0671800 PROTEIN
OG0002501[Lsice+]	0	0	1	4	1	0	0	4	1	2	13	13[PTHR32176:SF43]	PATATIN
OG0002502[Lsice+]	0	0	2	1	0	5	0	4	1	0	13	13[PTHR31375:SF248]	POLYGALACTURONASE
OG0002504[Lsice+]	0	0	1	4	0	1	1	2	2	2	13	13[PTHR33021:SF345]	BASIC BLUE-LIKE PROTEIN
OG0002513[Lsice+]	0	0	0	0	0	1	0	2	10	0	13	NO
OG0002515[Lsice+]	0	0	0	0	0	0	1	12	0	0	13	13[PTHR34270:SF1]	PROTEIN RALF-LIKE 16-RELATED
OG0002830[Lsice+]	2	1	2	2	1	0	0	2	1	1	12	12[PTHR24223:SF379]	ABC TRANSPORTER C FAMILY MEMBER 1
OG0003224[Lsice+]	2	0	2	2	3	0	1	2	0	0	12	12[PTHR33102:SF51]	ROTUNDIFOLIA-LIKE PROTEIN
OG0003771[Lsice+]	0	0	3	1	1	1	1	4	1	0	12	12[PTHR47976:SF58]	G-TYPE LECTIN S-RECEPTOR-LIKE SERINE/THREONINE-PROTEIN KINASE RLK1
OG0003775[Lsice+]	0	0	3	1	0	1	0	3	0	4	12	12[PTHR11746:SF250]	O-METHYLTRANSFERASE
OG0003788[Lsice+]	0	0	10	0	0	0	0	2	0	0	12	12[PTHR33054]	FAMILY NOT NAMED
OG0003805[Lsice+]	0	0	2	0	0	1	3	6	0	0	12	12[PTHR46249:SF33]	VIRAL MOVEMENT PROTEIN-RELATED
OG0003824[Lsice+]	0	0	3	1	0	2	0	5	1	0	12	12[PTHR47950:SF4]	CYTOCHROME P450 FAMILY MONOOXYGENASE
OG0003829[Lsice+]	0	0	1	2	0	0	0	6	2	1	12	12[PTHR11017:SF422]	RESISTANCE PROTEIN (TIR-NBS-LRR CLASS), PUTATIVE-RELATED
OG0003841[Lsice+]	0	0	1	5	0	1	1	2	1	1	12	12[PTHR11926:SF1264]	GLYCOSYLTRANSFERASE-RELATED
OG0003842[Lsice+]	0	0	1	0	1	1	0	7	1	1	12	12[PTHR10353:SF175]	BETA-GLUCOSIDASE 18-LIKE
OG0003855[Lsice+]	0	0	0	2	0	0	1	5	0	4	12	12[PTHR35420:SF5]	SUBFAMILY NOT NAMED
OG0003858[Lsice+]	0	0	0	0	0	0	1	4	3	4	12	12[PTHR48058:SF11]	LRR RECEPTOR-LIKE SERINE/THREONINE-PROTEIN KINASE FLS2
OG0003993[Lsice+]	1	0	2	3	2	0	0	2	1	0	11	11[PTHR36066:SF8]	TRANSCRIPTION FACTOR SAC51
OG0004591[Lsice+]	1	0	2	2	0	0	1	2	2	1	11	11[PTHR31232:SF8]	BNAA01G23250D PROTEIN
OG0005575[Lsice+]	0	0	1	1	1	0	0	8	0	0	11	11[PTHR10334:SF488]	PATHOGENESIS-RELATED PROTEIN 1
OG0005588[Lsice+]	0	0	2	2	0	1	1	3	1	1	11	11[PTHR24128:SF61]	ANKYRIN REPEAT-CONTAINING PROTEIN ITN1-LIKE
OG0005619[Lsice+]	0	0	1	1	0	1	0	3	3	2	11	11[PTHR12010:SF14]	40S RIBOSOMAL PROTEIN S29
OG0005624[Lsice+]	0	0	2	2	3	0	1	2	1	0	11	NO
OG0005626[Lsice+]	0	0	1	2	0	1	1	5	1	0	11	11[PTHR48049:SF74]	GLYCOSYLTRANSFERASE
OG0005667[Lsice+]	0	0	1	0	0	0	0	2	1	7	11	11[PTHR31929:SF79]	AUXIN-RESPONSIVE PROTEIN SAUR21-LIKE
OG0005683[Lsice+]	0	0	0	9	0	0	0	2	0	0	11	11[PTHR35317:SF16]	ZINC FINGER, CCHC-TYPE-RELATED
OG0005688[Lsice+]	0	0	0	0	0	1	0	10	0	0	11	NO
OG0006429[Lsice+]	2	0	1	1	1	2	0	3	0	0	10	10[PTHR31232:SF46]	S-PROTEIN HOMOLOG 1-RELATED
OG0006463[Lsice+]	1	0	1	3	0	0	0	4	0	1	10	10[PTHR10422:SF18]	CYTOCHROME C OXIDASE SUBUNIT 1
OG0007012[Lsice+]	1	0	2	0	0	0	1	2	3	1	10	10[PTHR48063:SF24]	DISEASE RESISTANCE FAMILY PROTEIN / LRR FAMILY PROTEIN
OG0007192[Lsice+]	1	0	1	2	2	0	0	3	0	1	10	10[PTHR24064:SF508]	INORGANIC PHOSPHATE TRANSPORTER 1-7-RELATED
OG0008335[Lsice+]	0	0	8	0	0	0	0	2	0	0	10	10[PTHR31470:SF42]	SUBFAMILY NOT NAMED
OG0008408[Lsice+]	0	0	4	1	0	0	1	2	0	2	10	10[PTHR11771:SF89]	LINOLEATE 13S-LIPOXYGENASE 2-1, CHLOROPLASTIC
OG0008431[Lsice+]	0	0	2	0	0	1	1	3	3	0	10	10[PTHR11017:SF243]	RESISTANCE PROTEIN (TIR-NBS-LRR CLASS), PUTATIVE-RELATED
OG0008455[Lsice+]	0	0	2	3	0	2	0	2	1	0	10	10[PTHR23500:SF357]	SUGAR TRANSPORT PROTEIN 13
OG0008517[Lsice+]	0	0	1	3	0	2	1	2	1	0	10	10[PTHR31225:SF114]	TERPENE SYNTHASE 10-LIKE
OG0008615[Lsice+]	0	0	1	0	0	0	1	8	0	0	10	NO
OG0008662[Lsice+]	0	0	1	2	1	0	0	2	4	0	10	10[PTHR48061:SF2]	LEUCINE-RICH REPEAT RECEPTOR PROTEIN KINASE EMS1-LIKE
OG0008709[Lsice+]	0	0	1	0	3	0	2	4	0	0	10	10[PTHR31232:SF46]	S-PROTEIN HOMOLOG 1-RELATED
OG0008713[Lsice+]	0	0	0	1	0	1	3	4	1	0	10	10[PTHR33091:SF69]	SUBFAMILY NOT NAMED
OG0008723[Lsice+]	0	0	0	1	1	1	1	4	0	2	10	10[PTHR11877:SF82]	CHALCONE SYNTHASE 2
OG0008725[Lsice+]	0	0	0	0	0	0	5	5	0	0	10	NO
OG0008727[Lsice+]	0	0	0	0	0	0	3	6	1	0	10	10[PTHR46250:SF3]	MYB/SANT-LIKE DNA-BINDING DOMAIN PROTEIN
OG0009528[Lsice+]	2	1	0	1	0	1	1	3	0	0	9	9[PTHR47372:SF21]	LATE EMBRYOGENESIS ABUNDANT PROTEIN, GROUP 3-LIKE
OG0009768[Lsice+]	1	0	0	0	0	4	0	2	1	1	9	9[PTHR47934]	PENTATRICOPEPTIDE REPEAT-CONTAINING PROTEIN PET309, MITOCHONDRIAL
OG0009783[Lsice+]	2	1	0	2	0	1	0	2	1	0	9	9[PTHR10784:SF8]	EUKARYOTIC TRANSLATION INITIATION FACTOR 6
OG0009804[Lsice+]	2	0	0	1	0	3	0	2	0	1	9	9[PTHR48082:SF2]	ATP SYNTHASE SUBUNIT ALPHA, MITOCHONDRIAL
OG0010201[Lsice+]	1	0	1	0	0	1	1	5	0	0	9	9[PTHR43168:SF2]	50S RIBOSOMAL PROTEIN L33, CHLOROPLASTIC
OG0010248[Lsice+]	0	1	1	0	0	4	0	2	0	1	9	9[PTHR11527:SF336]	SUBFAMILY NOT NAMED
OG0010269[Lsice+]	0	1	1	2	0	0	1	2	0	2	9	9[PTHR22844:SF199]	F21J9.19
OG0010469[Lsice+]	0	1	0	4	0	0	0	2	1	1	9	9[PTHR22844:SF336]	PROTEIN JINGUBANG
OG0010780[Lsice-]	0	0	4	0	0	3	2	0	0	0	9	9[PTHR31225:SF60]	TRICYCLENE SYNTHASE, CHLOROPLASTIC
OG0010821[Lsice+]	0	0	2	0	0	1	2	4	0	0	9	9[PTHR47116:SF5]	PHLOEM FILAMENT PROTEIN
OG0010842[Lsice+]	0	0	1	0	0	0	1	2	5	0	9	9[PTHR47592:SF5]	OS08G0421300 PROTEIN
OG0010849[Lsice+]	0	0	2	0	0	5	0	2	0	0	9	9[PTHR39244:SF5]	NATTERIN-4
OG0010907[Lsice+]	0	0	2	0	1	0	2	4	0	0	9	NO
OG0011035[Lsice+]	0	0	3	1	1	0	1	2	1	0	9	9[PTHR31218:SF342]	WAT1-RELATED PROTEIN
OG0011214[Lsice+]	0	0	1	0	0	4	1	3	0	0	9	9[PTHR31009:SF49]	OS05G0102000 PROTEIN
OG0011300[Lsice+]	0	0	0	3	0	0	0	6	0	0	9	9[PTHR33047:SF28]	PROTEIN, PUTATIVE-RELATED
OG0011308[Lsice+]	0	0	0	1	0	3	0	3	0	2	9	9[PTHR11993:SF41]	NADH DEHYDROGENASE SUBUNIT 7
OG0011312[Lsice+]	0	0	0	1	1	4	1	2	0	0	9	9[PTHR33830:SF10]	DEFENSIN-LIKE PROTEIN 118-RELATED
OG0011329[Lsice+]	0	0	0	1	0	2	0	6	0	0	9	9[PTHR22773:SF104]	NAD(P)H-QUINONE OXIDOREDUCTASE SUBUNIT 2 A, CHLOROPLASTIC-RELATED
OG0011334[Lsice+]	0	0	0	0	1	2	0	2	2	2	9	9[PTHR23359:SF195]	ADENYLATE KINASE 4-LIKE
OG0011335[Lsice+]	0	0	0	0	0	2	1	3	3	0	9	9[PTHR31589:SF133]	OS08G0411100 PROTEIN
OG0011339[Lsice+]	0	0	0	0	0	0	3	6	0	0	9	9[PTHR33033:SF67]	SUBFAMILY NOT NAMED
OG0011340[Lsice+]	0	0	0	0	0	0	2	7	0	0	9	NO
OG0011473[Lsice+]	1	0	0	1	0	1	0	3	2	0	8	8[PTHR11260:SF640]	GLUTATHIONE S-TRANSFERASE
OG0012534[Lsice+]	0	0	1	4	0	0	0	2	1	0	8	8[PTHR31263:SF60]	RICIN B, LECTIN DOMAIN, GLYCOSIDE HYDROLASE-RELATED
OG0012624[Lsice+]	0	0	4	0	0	0	0	4	0	0	8	8[PTHR23421:SF88]	BETA-GALACTOSIDASE 14
OG0012633[Lsice+]	0	0	1	0	0	2	0	2	3	0	8	8[PTHR15710:SF63]	RING/U-BOX SUPERFAMILY PROTEIN
OG0012703[Lsice+]	0	0	1	1	0	0	0	3	1	2	8	8[PTHR24177:SF302]	SUBFAMILY NOT NAMED
OG0012759[Lsice+]	0	0	3	0	0	1	1	3	0	0	8	8[PTHR33463:SF49]	NB-ARC DOMAIN DISEASE RESISTANCE PROTEIN
OG0012790[Lsice+]	0	0	5	0	0	0	0	3	0	0	8	8[PTHR31973:SF141]	FAMILY TRANSPOSASE, PUTATIVE ISOFORM 1-RELATED
OG0012815[Lsice+]	0	0	1	1	1	0	0	3	0	2	8	8[PTHR31225:SF134]	(-)-GERMACRENE D SYNTHASE-LIKE
OG0013096[Lsice+]	0	0	1	0	4	1	0	2	0	0	8	8[PTHR36710:SF6]	PECTINESTERASE INHIBITOR-LIKE
OG0013115[Lsice+]	0	0	0	3	1	1	1	2	0	0	8	8[PTHR32499:SF5]	FASCICLIN-LIKE ARABINOGALACTAN PROTEIN 17
OG0013163[Lsice+]	0	0	0	1	0	0	1	3	3	0	8	8[PTHR33463:SF57]	PHOSPHATASE, PUTATIVE-RELATED
OG0013172[Lsice+]	0	0	0	0	0	2	0	6	0	0	8	8[PTHR24296:SF1]	CYTOCHROME P450, FAMILY 96, SUBFAMILY A, POLYPEPTIDE 10
OG0013177[Lsice+]	0	0	0	0	0	1	0	7	0	0	8	NO
OG0013184[Lsice+]	0	0	0	0	0	0	0	3	4	1	8	8[PTHR34222:SF48]	SUBFAMILY NOT NAMED
OG0013488[Lsice+]	1	0	0	0	0	2	0	2	1	1	7	7[PTHR48049:SF8]	UDP-GLYCOSYLTRANSFERASE 91A1-LIKE
OG0013855[Lsice+]	0	1	0	0	0	0	0	4	2	0	7	7[PTHR45895]	FAMILY NOT NAMED
OG0013905[Lsice+]	0	0	2	2	0	0	0	3	0	0	7	7[PTHR33163:SF13]	PROTEIN TIC 214-RELATED
OG0013989[Lsice+]	0	0	3	0	0	2	0	2	0	0	7	7[PTHR27002:SF566]	S-LOCUS LECTIN KINASE FAMILY PROTEIN
OG0014012[Lsice+]	0	0	5	0	0	0	0	2	0	0	7	NO
OG0014083[Lsice+]	0	0	1	0	2	0	1	3	0	0	7	7[PTHR31232:SF77]	SUBFAMILY NOT NAMED
OG0014160[Lsice+]	0	0	1	0	1	2	0	3	0	0	7	7[PTHR31541:SF28]	B3 DOMAIN PLANT PROTEIN
OG0014452[Lsice+]	0	0	1	0	0	0	0	3	3	0	7	7[PTHR31470:SF42]	SUBFAMILY NOT NAMED
OG0014475[Lsice+]	0	0	1	0	0	0	1	4	1	0	7	7[PTHR34222:SF48]	SUBFAMILY NOT NAMED
OG0014477[Lsice+]	0	0	1	0	0	0	1	5	0	0	7	NO
OG0014492[Lsice+]	0	0	1	0	0	0	0	6	0	0	7	NO
OG0014597[Lsice+]	0	0	0	1	0	1	1	4	0	0	7	7[PTHR33147:SF39]	DEFENSIN-LIKE PROTEIN 10-RELATED
OG0014647[Lsice+]	0	0	0	1	0	1	0	2	3	0	7	7[PTHR31260:SF28]	CYSTATIN/MONELLIN SUPERFAMILY PROTEIN
OG0014659[Lsice+]	0	0	0	0	0	1	1	5	0	0	7	7[PTHR31181:SF73]	EGG CELL-SECRETED PROTEIN 1.1
OG0014661[Lsice+]	0	0	0	0	0	1	0	6	0	0	7	NO
OG0014666[Lsice+]	0	0	0	0	0	0	1	6	0	0	7	7[PTHR31470:SF42]	SUBFAMILY NOT NAMED
OG0014667[Lsice+]	0	0	0	0	0	0	2	5	0	0	7	7[PTHR18934:SF146]	DEXH-BOX ATP-DEPENDENT RNA HELICASE DEXH5, MITOCHONDRIAL
OG0014668[Lsice+]	0	0	0	0	0	0	1	6	0	0	7	NO
OG0014669[Lsice+]	0	0	0	0	0	0	1	6	0	0	7	7[PTHR33033:SF67]	SUBFAMILY NOT NAMED
OG0014670[Lsice+]	0	0	0	0	0	0	1	3	3	0	7	7[PTHR33033:SF67]	SUBFAMILY NOT NAMED
OG0015161[Lsice+]	0	0	1	0	1	0	0	4	0	0	6	6[PTHR31704:SF37]	MYB/SANT-LIKE DNA-BINDING DOMAIN PROTEIN
OG0015171[Lsice+]	0	0	1	1	0	0	1	3	0	0	6	NO
OG0015323[Lsice+]	0	0	1	2	0	0	0	2	0	1	6	6[PTHR22844:SF370]	EN/SPM-LIKE TRANSPOSON PROTEIN-LIKE
OG0015450[Lsice+]	0	0	1	2	0	0	0	2	1	0	6	6[PTHR11439:SF355]	CYSTEINE-RICH RLK (RECEPTOR-LIKE PROTEIN KINASE) 8
OG0015651[Lsice+]	0	0	1	0	0	0	0	5	0	0	6	NO
OG0015723[Lsice+]	0	0	0	2	1	1	0	2	0	0	6	6[PTHR10792:SF37]	60S RIBOSOMAL PROTEIN L24
OG0015731[Lsice+]	0	0	0	1	0	0	0	5	0	0	6	6[PTHR34410]	INTRON-ENCODED HOMING ENDONUCLEASE, PUTATIVE-RELATED
OG0015798[Lsice+]	0	0	0	1	0	1	0	3	1	0	6	6[PTHR24177:SF250]	REPEAT-CONTAINING PROTEIN, PUTATIVE ISOFORM 1-RELATED
OG0015844[Lsice+]	0	0	0	0	0	2	1	3	0	0	6	6[PTHR46136:SF19]	TRANSCRIPTION FACTOR GTE11
OG0015855[Lsice+]	0	0	0	0	0	0	1	5	0	0	6	6[PTHR31286:SF26]	BNAC07G15150D PROTEIN
OG0015856[Lsice+]	0	0	0	0	0	0	1	5	0	0	6	NO
OG0015858[Lsice+]	0	0	0	0	0	0	1	5	0	0	6	6[PTHR33033:SF67]	SUBFAMILY NOT NAMED
OG0015859[Lsice+]	0	0	0	0	0	0	0	5	1	0	6	6[PTHR31973:SF144]	BNAANNG04630D PROTEIN
OG0015860[Lsice+]	0	0	0	0	0	0	0	2	4	0	6	6[PTHR31973:SF136]	SUBFAMILY NOT NAMED
OG0016337[Lsice+]	0	0	2	0	0	0	0	3	0	0	5	5[PTHR33147:SF44]	DEFENSIN-LIKE PROTEIN
OG0016346[Lsice+]	0	0	2	0	0	0	1	2	0	0	5	NO
OG0016440[Lsice+]	0	0	1	0	0	0	0	4	0	0	5	5[PTHR34270:SF3]	PROTEIN RALF-LIKE 15-RELATED
OG0016584[Lsice+]	0	0	1	0	0	0	0	3	1	0	5	5[PTHR48014:SF7]	SERINE/THREONINE-PROTEIN KINASE BLUS1
OG0016640[Lsice+]	0	0	1	0	0	0	0	4	0	0	5	NO
OG0016751[Lsice+]	0	0	0	1	0	0	0	3	1	0	5	5[PTHR47481]	FAMILY NOT NAMED
OG0016800[Lsice+]	0	0	0	1	0	0	0	4	0	0	5	5[PTHR11700:SF7]	40S RIBOSOMAL PROTEIN S10, MITOCHONDRIAL
OG0016824[Lsice+]	0	0	0	1	0	0	0	4	0	0	5	5[PTHR33187:SF14]	SUBFAMILY NOT NAMED
OG0016892[Lsice+]	0	0	0	0	0	1	0	4	0	0	5	5[PTHR47993:SF20]	F-BOX FAMILY PROTEIN
OG0016925[Lsice+]	0	0	0	0	0	0	1	4	0	0	5	5[PTHR33130:SF43]	OS01G0688600 PROTEIN
OG0016926[Lsice+]	0	0	0	0	0	0	1	4	0	0	5	5[PTHR47723:SF1]	OS05G0353850 PROTEIN
OG0016928[Lsice+]	0	0	0	0	0	0	1	4	0	0	5	5[PTHR47723:SF1]	OS05G0353850 PROTEIN
OG0016932[Lsice+]	0	0	0	0	0	0	1	4	0	0	5	5[PTHR47584:SF14]	MYB/SANT-LIKE DNA-BINDING DOMAIN PROTEIN
OG0016935[Lsice+]	0	0	0	0	0	0	0	4	0	1	5	5[PTHR11993:SF10]	NADH DEHYDROGENASE [UBIQUINONE] IRON-SULFUR PROTEIN 2, MITOCHONDRIAL
OG0016943[Lsice+]	0	0	0	0	0	0	0	4	1	0	5	NO
OG0016945[Lsice+]	0	0	0	0	0	0	0	4	1	0	5	5[PTHR10775:SF152]	SUBFAMILY NOT NAMED
OG0016948[Lsice+]	0	0	0	0	0	0	0	4	1	0	5	5[PTHR31973:SF152]	SUBFAMILY NOT NAMED
OG0016950[Lsice+]	0	0	0	0	0	0	0	3	2	0	5	5[PTHR48200]	PROTEIN, PUTATIVE-RELATED
OG0016952[Lsice+]	0	0	0	0	0	0	0	4	1	0	5	5[PTHR33116:SF45]	SUBFAMILY NOT NAMED
OG0017671[Lsice+]	0	0	1	0	0	0	0	3	0	0	4	NO
OG0017695[Lsice+]	0	0	2	0	0	0	0	2	0	0	4	NO
OG0017706[Lsice+]	0	0	1	1	0	0	0	2	0	0	4	4[PTHR11771:SF126]	LINOLEATE 9S-LIPOXYGENASE 1
OG0017836[Lsice+]	0	0	1	1	0	0	0	2	0	0	4	4[PTHR37748:SF1]	SUBFAMILY NOT NAMED
OG0017907[Lsice+]	0	0	0	1	0	1	0	2	0	0	4	4[PTHR24286:SF11]	CYTOCHROME P450, FAMILY 87, SUBFAMILY A, POLYPEPTIDE 2
OG0018106[Lsice+]	0	0	0	0	0	2	0	2	0	0	4	4[PTHR24223:SF379]	ABC TRANSPORTER C FAMILY MEMBER 1
OG0018113[Lsice+]	0	0	0	0	0	1	0	3	0	0	4	4[PTHR47293:SF1]	JACALIN-RELATED LECTIN 3
OG0018115[Lsice+]	0	0	0	0	0	1	0	3	0	0	4	4[PTHR23272:SF141]	ZINC FINGER BED DOMAIN-CONTAINING PROTEIN RICESLEEPER 2-LIKE
OG0018123[Lsice+]	0	0	0	0	0	1	0	3	0	0	4	4[PTHR31207:SF35]	ECA1 GAMETOGENESIS FAMILY PROTEIN (DUF784)-RELATED

[truncated: 5 more sheets: Table S11, Table S12, Table S13, Table S14, Table S15]
